# Supplementary material for: Risk Factors Associated with Mechanical Ventilation in Critical Bronchiolitis
Source: Children (Basel). 2021 Nov 11;8(11):1035. doi: 10.3390/children8111035 (PMC8618830; doi:10.3390/children8111035)
Supplement: Supplementary file 1 [file children-08-01035-s001.zip]

Archive with 1 entries (1 files):
- FINAL SUPPL.pdf
